# Supplementary material for: Influence of Acute and Chronic Graft-Versus-Host Disease on Persistence of Antibodies against Measles, Mumps, Rubella and Varicella in the First Year after Autologous or Allogeneic Hematopoietic Stem Cell Transplantation
Source: Vaccines (Basel). 2023 Mar 14;11(3):656. doi: 10.3390/vaccines11030656 (PMC10052354; doi:10.3390/vaccines11030656)
Supplement: Supplementary file 1 [file vaccines-11-00656-s001.zip]

Archive with 1 entries (1 files):
- vaccines-2236654-supplementary.docx
